# Supplementary material for: A High-Affinity 64Cu-Labeled Ligand for PET Imaging of Hepsin: Design, Synthesis, and Characterization
Source: Pharmaceuticals (Basel). 2022 Sep 5;15(9):1109. doi: 10.3390/ph15091109 (PMC9503212; doi:10.3390/ph15091109)
Supplement: Supplementary file 1 [file pharmaceuticals-15-01109-s001.zip]

Archive with 1 entries (1 files):
- pharmaceuticals-1874489-supplementary.pdf
